# Supplementary material for: Contribution of genetic test results to patient management in ophthalmology: results from a Turkish Stargardt disease cohort
Source: Turk J Med Sci. 2025 Aug 19;55(5):1235–48. doi: 10.55730/1300-0144.6077 (PMC12611387; doi:10.55730/1300-0144.6077)
Supplement: Supplementary file 1 [file Supplementary_Table_1.xlsx]

## Sheet: Sayfa1
Patient No	Family No	Testing method	Gene	A1:Nucleotide change	A1:Protein change	A2:Nucleotide change	A2:Protein change	Additional variant	Zygosity	Clinical Diagnosis	Genetic Diagnoses	Province	Ethnicity	Sex	Family history	Parental consanguinity	AOE	AOA	BCVA Snellen OD	BCVA Snellen OS	Visual acuity score OD_OS	Initial symptom	Fundus Findings OD	Fundus Findings OS	Presence of Flecks	FAF Findings OD	FAF Findings OD	FAF Type OD/OS	OCT Findings OD	OCT Findings OS	Additional Notes	Duration for first visit	Duration for genetic test report
P1	F1	NGS panel test	ABCA4	c.6121G>A	p.Gly2041Ser	c.6121G>A	p.Gly2041Ser	ND	Homozygous	Stargardt Disease	STGD1	NA	Turkish	F	No	Yes	27	17	0.1	0.1	2_2	Central vision loss	Central macular atrophy with parafoveal flecks	Central macular atrophy with parafoveal flecks	Yes	An area of foveal hypofluorescence surrounded by an area with a heterogeneous appearance	An area of foveal hypofluorescence surrounded by an area with a heterogeneous appearance	II/II	Central retinal atrophy	Central retinal atrophy		5	13
P2	F2	NGS panel test	ABCA4	c.5917delG	p.Val1973Ter	c.5917delG	p.Val1973Ter	ND	Homozygous	Stargardt Disease	STGD1	NA	Turkish	M	Yes	Yes	8	7	CF	CF	3_3	Strabismus	Extensive retinal atrophy with pigmentary changes and without flecks	Extensive retinal atrophy with pigmentary changes and without flecks	No	Extensive areas of hypoautoflourescence and heteregenous appearance	Extensive areas of hypoautoflourescence and heteregenous appearance	III/III	Central retinal atrophy	Central retinal atrophy		1	8
P3	F2	NGS panel test	ABCA4	c.5917delG	p.Val1973Ter	c.5917delG	p.Val1973Ter	ND	Homozygous	Stargardt Disease	STGD1	NA	Turkish	F	Yes	Yes	25	15	0.05	0.05	2_2	Central vision loss	Extensive macular atrophy with pigmentary changes	Extensive macular atrophy with pigmentary changes	No	An area of foveal hypofluorescence surrounded by an area with a heterogeneous appearance	An area of foveal hypofluorescence surrounded by an area with a heterogeneous appearance	II/II	Central retinal atrophy	Central retinal atrophy		1	3
P4	F3	NGS panel test	ABCA4	c.5882G>A	p.Gly1961Glu	c.5882G>A	p.Gly1961Glu	ND	Homozygous	Stargardt Disease	STGD1	Amasya	Turkish	F	Yes	Yes	32	29	0.3	0.3	0.5_0.5	Central vision loss	Bull’s eye maculopathy without flecks	Bull’s eye maculopathy without flecks	No	Central hypoautoflourescence	Central hypoautoflourescence	I/I	Central outer retinal atrophy	Central outer retinal atrophy		12	12
P5	F4	NGS panel test	ABCA4	c.5018+2T>C	NA	c.5018+2T>C	NA	ND	Homozygous	Stargardt Disease	STGD1	NA	Turkish	M	No	Yes	34	10	0.05	0.05	2_2	Central vision loss	Extensive retinal atrophy with pigmentary changes	Extensive retinal atrophy with pigmentary changes	No	Extensive areas of hypoautoflourescence and heteregenous appearance	Extensive areas of hypoautoflourescence and heteregenous appearance	III/III	Central retinal atrophy	Central retinal atrophy		15	5
P6	F5	NGS panel test	ABCA4	c.4225A>G	p.Ile1409Val	c.4225A>G	p.Ile1409Val	ND	Homozygous	Stargardt Disease	STGD1	Kocaeli	Turkish	F	Yes	Yes	37	11	0.1	0.1	2_2	Central vision loss	Macular atrophy with flecks extended to the anterior vascular arcades	Macular atrophy with flecks extended to the anterior vascular arcades	Yes	An area of foveal hypofluorescence surrounded by an area with a heterogeneous appearance	An area of foveal hypofluorescence surrounded by an area with a heterogeneous appearance	II/II	Central retinal atrophy	Central retinal atrophy		6	7
P7	F6	NGS panel test	ABCA4	c.466_467dupAT	p.Leu157SerfsTer2	c.466_467dupAT	p.Leu157SerfsTer2	ND	Homozygous	Stargardt Disease	STGD1	Ankara	Turkish	M	No	Yes	6	4	0.2	0.2	1_1	Strabismus	Subtle changes in the macula	Subtle changes in the macula	No	Central hypoautoflourescence	Central hypoautoflourescence	I/I	Optical gap appearance	Optical gap appearance		3	8
P8	F7	NGS panel test	ABCA4	c.3056C>T	p.Thr1019Met	c.3056C>T	p.Thr1019Met	ND	Homozygous	Stargardt Disease	STGD1	Şanlıurfa	Turkish	F	No	Yes	9	8	0.2	0.2	1_1	Central vision loss	Macular atrophy with flecks extended to the anterior vascular arcades	Macular atrophy with flecks extended to the anterior vascular arcades	Yes	Central hypoautoflourescence	Central hypoautoflourescence	I/I	Central outer retinal atrophy	Central outer retinal atrophy		2	13
P9	F8	NGS panel test	ABCA4	c.4793C>A	p.Ala1598Asp	c.4793C>A	p.Ala1598Asp	ND	Homozygous	Stargardt Disease	STGD1	Kastamonu	Turkish	F	Yes	Yes	41	20	0.05	0.05	2_2	Central vision loss	Macular atrophy with flecks and pigmentary changes	Macular atrophy with flecks and pigmentary changes	Yes	An area of foveal hypofluorescence surrounded by an area with a heterogeneous appearance	An area of foveal hypofluorescence surrounded by an area with a heterogeneous appearance	II/II	Central retinal atrophy	Central retinal atrophy		1	3
P10	F8	NGS panel test	ABCA4	c.4793C>A	p.Ala1598Asp	c.4793C>A	p.Ala1598Asp	ND	Homozygous	Stargardt Disease	STGD1	Kastamonu	Turkish	F	Yes	Yes	69	20	0.05	0.1	2_2	Central vision loss	Central macular atrophy with parafoveal flecks	Central macular atrophy with parafoveal flecks	Yes	An area of foveal hypofluorescence surrounded by an area with a heterogeneous appearance	An area of foveal hypofluorescence surrounded by an area with a heterogeneous appearance	II/II	Central retinal atrophy	Central retinal atrophy		33	9
P11	F8	NGS panel test	ABCA4	c.4793C>A	p.Ala1598Asp	c.4793C>A	p.Ala1598Asp	ND	Homozygous	Stargardt Disease	STGD1	Kastamonu	Turkish	M	Yes	Yes	35	25	0.05	0.05	2_2	Central vision loss	Central macular atrophy with parafoveal flecks	Central macular atrophy with parafoveal flecks	Yes	An area of foveal hypofluorescence surrounded by an area with a heterogeneous appearance	An area of foveal hypofluorescence surrounded by an area with a heterogeneous appearance	II/II	Central outer retinal atrophy	Central outer retinal atrophy		23	4
P12	F9	NGS panel test	ABCA4	c.1916A>G	p.Tyr639Cys	c.1916A>G	p.Tyr639Cys	ND	Homozygous	Stargardt Disease	STGD1	Gaziantep	Turkish	M	No	Yes	14	9	0.1	0.2	2_1	Central vision loss	Central macular atrophy, flecks started near the vascular arcades	Central macular atrophy, flecks started near the vascular arcades	Yes	An area of foveal hypofluorescence surrounded by an area with a heterogeneous appearance	An area of foveal hypofluorescence surrounded by an area with a heterogeneous appearance	II/II	Central retinal atrophy	Central retinal atrophy		1	9
P13	F10	NGS panel test	ABCA4	c.5172G>A	p.Trp1724Ter	c.5172G>A	p.Trp1724Ter	ND	Homozygous	Stargardt Disease	STGD1	NA	Turkish	F	Yes	Yes	25	10	0.05	0.1	2_2	Central vision loss	Macular atrophy with flecks and pigmentary changes	Macular atrophy with flecks and pigmentary changes	Yes	An area of foveal hypofluorescence surrounded by an area with a heterogeneous appearance	An area of foveal hypofluorescence surrounded by an area with a heterogeneous appearance	II/II	Central retinal atrophy	Central retinal atrophy		3	4
P14	F11	NGS panel test	ABCA4	c.4540-1G>C	NA	c.4540-1G>C	NA	ABCA4, c.4529C>T (homozygous, VUS)	Homozygous	Stargardt Disease	STGD1	Siirt	Turkish	F	No	Yes	6	6	CF	0.05	3_2	Central vision loss	Subtle changes in the macula	Subtle changes in the macula	No	Central hypoautoflourescence	Central hypoautoflourescence	I/I	Central outer retinal atrophy and irregularity of EZ	Central outer retinal atrophy and irregularity of EZ		5	5
P15	F12	NGS panel test	ABCA4	c.1807T>C	p.Tyr603His	c.1807T>C	p.Tyr603His	ND	Homozygous	Stargardt Disease	STGD1	Antalya	Turkish	F	No	Yes	12	7	0.1	0.1	2_2	Strabismus	Central macular atrophy with parafoveal flecks	Central macular atrophy with parafoveal flecks	Yes	Central hypoautoflourescence	Central hypoautoflourescence	I/I	Central retinal atrophy	Central retinal atrophy		2	3
P16	F13	NGS panel test	ABCA4	c.1834C>T	p.Gln612Ter	c.1834C>T	p.Gln612Ter	ND	Homozygous	Stargardt Disease	STGD1	Van	Turkish	F	Yes	Yes	8	7	0.1	0.1	2_2	Central vision loss	Central macular atrophy without flecks	Central macular atrophy without flecks	No	An area of foveal hypofluorescence surrounded by an area of hyperautoflourescence	An area of foveal hypofluorescence surrounded by an area with a heterogeneous appearance	II/II	Central outer retinal atrophy	Central outer retinal atrophy		6	9
P17	F14	NGS panel test	ABCA4	c.5882G>A	p.Gly1961Glu	c.6568C>T	p.Gln2190Ter	ND	C. Heterozygous	Stargardt Disease	STGD1	Zonguldak	Turkish	F	Yes	No	26	25	0.3	0.5	0.5_0.5	Central vision loss	Central macular atrophy, no flecks small yellow deposits	Central macular atrophy, no flecks small yellow deposits	No	Central and paracentral hypoautoflourescence	Central and paracentral hypoautoflourescence	I/I	Central retinal atrophy	Central outer retinal atrophy		8	4
P18	F15	NGS panel test	ABCA4	c.5882G>A	p.Gly1961Glu	c.1832T>C	p.Leu611Pro	ND	C. Heterozygous	Stargardt Disease	STGD1	Mersin	Turkish	M	No	Yes	27	18	0.1	0.1	2_2	Central vision loss	Central macular atrophy with parafoveal flecks	Central macular atrophy with parafoveal flecks	Yes	An area of foveal hypofluorescence surrounded by an area with a heterogeneous appearance	An area of foveal hypofluorescence surrounded by an area with a heterogeneous appearance	II/II	Central outer retinal atrophy	Central outer retinal atrophy		45	9
P19	F16	NGS panel test	ABCA4	c.5882G>A	p.Gly1961Glu	c.4793C>A	p.Ala1598Asp	ND	C. Heterozygous	Stargardt Disease	STGD1	İstanbul	Turkish	F	No	Yes	31	16	0.05	0.1	2_2	Central vision loss	Subtle changes in the macula	Subtle changes in the macula	No	Central hypoautoflourescence surrounded by hyperautoflourescence	Central hypoautoflourescence surrounded by hyperautoflourescence	I/I	Central outer retinal atrophy	Central outer retinal atrophy		27	11
P20	F17	NGS panel test	ABCA4	c.5882G>A	p.Gly1961Glu	c.2069del	p.Gly690ValfsTer6	ND	C. Heterozygous	Stargardt Disease	STGD1	Kayseri	Turkish	F	Yes	Yes	61	14	0.2	0.2	1_1	Central vision loss	Central macular atrophy with flecks	Central macular atrophy with flecks	Yes	An area of foveal hypofluorescence surrounded by an area with a heterogeneous appearance	An area of foveal hypofluorescence surrounded by an area with a heterogeneous appearance	II/II	Central retinal atrophy	Central retinal atrophy		17	5
P21	F18	NGS panel test	ABCA4	c.1807T>C	p.Tyr603His	c.5714+5G>A	NA	ABCA4, c.5019-20T>G (A1, VUS),c.5019-24C>T(A1, VUS)	C. Heterozygous	Stargardt Disease	STGD1	Ankara	Turkish	M	Yes	Yes	20	18	0.2	0.2	1_1	Central vision loss	Central macular atrophy with parafoveal flecks	Central macular atrophy with parafoveal flecks	Yes	Central hypoautoflourescence surrounded by hyperautoflourescence	Central hypoautoflourescence surrounded by hyperautoflourescence	I/I	Central outer retinal atrophy	Central outer retinal atrophy		14	4
P22	F19	NGS panel test	ABCA4	c.1807T>C	p.Tyr603His	c.3383A>G	p.Asp1128Gly	ND	C. Heterozygous	Stargardt Disease	STGD1	Yozgat	Turkish	M	No	Yes	16	14	0.3	0.2	0.5_1	Central vision loss	Central macular atrophy with flecks	Central macular atrophy with flecks	Yes	Central hypoautoflourescence	Central hypoautoflourescence	I/I	Central outer retinal atrophy	Central outer retinal atrophy		6	9
P23	F20	NGS panel test	ABCA4	c.5882G>A	p.Gly1961Glu	c.5018+2T>C	NA	ND	C. Heterozygous	Stargardt Disease	STGD1	NA	Turkish	M	No	No	50	45	0.3	0.2	0.5_1	Central vision loss	Central macular atrophy with flecks	Central macular atrophy with flecks	Yes	Central hypoautoflourescence	Central hypoautoflourescence	I/I	Central outer retinal atrophy	Central outer retinal atrophy		2	3
P24	F21	NGS panel test	ABCA4	c.5882G>A	p.Gly1961Glu	c.878del	p.Met293SerfsTer7	ND	C. Heterozygous	Stargardt Disease	STGD1	NA	Turkish	F	No	No	40	20	0.1	0.1	2_2	Central vision loss	Central macular atrophy with parafoveal flecks	Central macular atrophy with parafoveal flecks	Yes	Central hypoautoflourescence	Central hypoautoflourescence surrounded by hyperautoflourescence	I/I	OD: Lamellar hole, central outer retinal atrophy	OS: VMT, central outer retinal atrophy		21	11
P25	F22	NGS panel test	ABCA4	c.4793C>A	p.Ala1598Asp	c.6568C>T	p.Gln2190Ter	ND	C. Heterozygous	Stargardt Disease	STGD1	Zonguldak	Turkish	M	Yes	No	11	7	0.1	0.1	2_2	Central vision loss	Central macular atrophy, flecks extended beyond the vascular arcades	Central macular atrophy, flecks extended beyond the vascular arcades	Yes	An area of foveal hypofluorescence surrounded by an area with a heterogeneous appearance		II/II	Central retinal atrophy	Central retinal atrophy		62	12
P26	F23	NGS panel test	ABCA4	c.5882G>A	p.Gly1961Glu	c.1622T> C	p.Leu541Pro	ABCA4, c.3113C>T (A1, P)	C. Heterozygous	Stargardt Disease	STGD1	Samsun	Turkish	M	No	No	23	20	0.4	0.2	0.5_0.5	Central vision loss	Central retinal atrophy without flecks	Central retinal atrophy without flecks	No	Central hypoautoflourescence surrounded by hyperautoflourescence	Central hypoautoflourescence surrounded by hyperautoflourescence	I/I	Central outer retinal atrophy	Central outer retinal atrophy		3	11
P27	F24	NGS panel test	ABCA4	c.4793C>A	p.Ala1598Asp	c.5917delG	p.Val1973Ter	ND	C. Heterozygous	Stargardt Disease	STGD1	Ankara	Turkish	M	Yes	No	10	9	0.2	0.2	1_1	Central vision loss	Central macular atrophy without flecks	Central macular atrophy without flecks	No	Central hypoautoflourescence surrounded by hyperautoflourescence	Central hypoautoflourescence surrounded by hyperautoflourescence	I/I	Central outer retinal atrophy	Central outer retinal atrophy		1	8
P28	F25	NGS panel test	ABCA4	c.1239+1G>C	NA	ND	ND	ABCA4, c.635G>A (A1, VUS)	Heterozygous	Stargardt Disease	Inconclusive (Monoallelic ABCA4 variants)	Eskişehir	Turkish	F	Yes	No	19	7	0.4	0.4	0.5_0.5	Strabismus	Central macular atrophy without flecks	Central macular atrophy without flecks	No	Central hypoautoflourescence surrounded by hyperautoflourescence	Central hypoautoflourescence surrounded by hyperautoflourescence	I/I	Central outer retinal atrophy	Central outer retinal atrophy		2	6
P29	F25	NGS panel test	ABCA4	c.1239+1G>C	NA	ND	ND	ABCA4, c.635G>A (A1, VUS)	Heterozygous	Stargardt Disease	Inconclusive (Monoallelic ABCA4 variants)	Eskişehir	Turkish	M	Yes	No	32	18	0.1	0.1	2_2	Central vision loss	Central macular atrophy without flecks	Central macular atrophy without flecks	No	Central hypoautoflourescence	Central hypoautoflourescence	I/I	Central retinal atrophy	Central retinal atrophy		2	3
P30	F26	NGS panel test	ABCA4	c.1957C>T	p.Arg653Cys	ND	ND	ND	Heterozygous	Stargardt Disease	Inconclusive (Monoallelic ABCA4 variants)	NA	Turkish	F	No	No	64	62	1.0	0.8	0_0	Left vision loss	Central retinal atrophy with flecks, foveal sparing	Central retinal atrophy with flecks, foveal sparing	Yes	An area of parafoveal hypofluorescence surrounded by an area with a heterogeneous appearance	An area of foveal hypofluorescence surrounded by an area with a heterogeneous appearance	II/II	Paracentral outer retinal atrophy	Paracentral outer retinal atrophy		23	4
P31	F27	NGS panel test	ABCA4	c.3808G>T	p.Glu1270Ter	ND	ND	ND	Heterozygous	Stargardt Disease	Inconclusive (Monoallelic ABCA4 variants)	Tokat	Turkish	F	No	No	36	34	0.1	0.3	2_0.5	Central vision loss	Central macular atrophy with flecks	Central macular atrophy with flecks	Yes	An area of foveal hypofluorescence surrounded by an area of hyperautoflourescence	An area of foveal hypofluorescence surrounded by an area with a heterogeneous appearance	II/II	Central outer retinal atrophy	Central outer retinal atrophy		56	4
P32	F28	NGS panel test	ABCA4	Exon 9 deletion 144 bp	NA	ND	ND	ND	Heterozygous	Stargardt Disease	Inconclusive (Monoallelic ABCA4 variants)	NA	Turkish	F	No	Yes	12	4	0.1	0.1	2_2	Central vision loss	Bull’s eye maculopathy without flecks	Bull’s eye maculopathy without flecks	No	Central hypoautoflourescence surrounded by hyperautoflourescence	Central hypoautoflourescence surrounded by hyperautoflourescence	I/I	Central outer retinal atrophy	Central outer retinal atrophy		4	3
P33	F29	NGS panel test, CNV analysis	ABCA4	c.5882G>A	p.Gly1961Glu			ABCA4, c.1239+71_1239+72delTG (A1, VUS)	Heterozygous	Stargardt Disease	Inconclusive (Monoallelic ABCA4 variants)	Manisa	Turkish	F	No	No	38	36	0.8	0.8	0_0	Central vision loss	Paracentral macular atrophy without flecks and ring-like atrophy around vascular arcades	Paracentral macular atrophy without flecks and ring-like atrophy around vascular arcades	No	Paracentral hypoautoflourescence and ring-like hypoautoflourescence around vascular arcades	Paracentral hypoautoflourescence and ring-like hypoautoflourescence around vascular arcades	I/I	Paracentral outer retinal atrophy	Paracentral outer retinal atrophy		8	13	Additional?
P34	F30	NGS panel test	ABCA4	c.1917C>A	p.Tyr639Ter	ND	ND	ND	Heterozygous	Stargardt Disease	Inconclusive (Monoallelic ABCA4 variants)	NA	Turkish	M	No	No	17	15	0.5	0.5	0.5_0.5	Central vision loss	Central macular atrophy without flecks	Central macular atrophy with parafoveal flecks	No	Central hypoautoflourescence surrounded by hyperautoflourescence	Central hypoautoflourescence surrounded by hyperautoflourescence	I/I	Central outer retinal atrophy	Central outer retinal atrophy		13	4
P35	F31	NGS panel test	ABCA4	c.1654G>A	p.Val552Ile	c.1654G>A	p.Val552Ile		Heterozygous	Stargardt Disease	Inconclusive (Biallelic ABCA4 variants with uncertain significance)	Kars	Turkish	F	No	Yes	8	4	0.3	0.4	0.5_0.5	Central vision loss	Subtle changes in the macula	Subtle changes in the macula	No	Surrounding fovea generalized increased flourescence	Surrounding fovea generalized increased flourescence	I/I	Irregularity in ellipsoid zone	Irregularity in ellipsoid zone		8	12
P36	F32	NGS panel test	ABCA4	c.455G>A	p.Arg152Gln	ND	ND	ND	Heterozygous	Stargardt Disease	Inconclusive (Monoallelic ABCA4 variant classified as VUS)	Ankara	Turkish	M	No	Yes	27	15	0.8	0.8	0_0	Central vision loss	Central retinal atrophy without flecks	Central retinal atrophy without flecks	No	Central hypoautoflourescence surrounded by hyperautoflourescence	Central hypoautoflourescence surrounded by hyperautoflourescence	I/I	Central outer retinal atrophy	Central outer retinal atrophy		2	4
P37	F33	NGS panel test	ABCA4	c.1654G>A	p.Val552Ile	ND	ND	ND	Heterozygous	Stargardt Disease	Inconclusive (Monoallelic ABCA4 variant classified as VUS)	İzmir	Turkish	F	Yes	Yes	62	58	0.8	0.05	0_2	Central vision loss	Extensive areas of retinal atrophy with foveal sparing and without flecks	Extensive areas of retinal atrophy without flecks	No	Central sparing parafoveal hypoautoflourescence	Extensive areas of hypoautoflourescence and heteregenous appearance	I/III	Paracentral outer retinal atrophy	Central retinal atrophy		12	7
P38	F34	NGS panel test	CNGA3	c. 1302G>A	p.Trp440Ter	c.1279C>T	p.Arg427Cys	ND	C. Heterozygous	Stargardt Disease	Achromatopsia 2, AR	NA	Turkish	F	No	Yes	8	1	0.1	0.1	2_2	Strabismus	Central macular atrophy without flecks	Central macular atrophy without flecks	No	Central and paracentral hypoautoflourescence	Central and paracentral hypoautoflourescence	I/I	Central outer retinal atrophy	Central outer retinal atrophy		34	11
P39	F35	NGS panel test	GUCY2D	c.2513G>A	p.Arg838His	ND	ND	ABCA4, c.5882G>A	Heterozygous	Stargardt Disease	Cone-rod dystrophy 6, AD	Denizli	Turkish	M	Yes	Yes	10	6	0.3	0.2	0.5_1	Central vision loss	Subtle changes in the macula	Subtle changes in the macula	No	Subtle changes in the fovea	Subtle changes in the fovea	I/I	Optical gap appearance	Optical gap appearance	ERG: Decreased cone and rod responses, cone ERG was more severely affected than the rod ERG.	2	6
P40	F36	NGS panel test	KCNV2	c.592T>C	p.Cys198Arg	c.592T>C	p.Cys198Arg	ND	Homozygous	Stargardt Disease	Inconclusive (Biallelic KCNV2 variants with uncertain significance)	Karaman	Turkish	M	Yes	No	26	14	0.5	0.5	0.5_0.5	Central vision loss	Central macular atrophy with peripheral light color oval flecks	Central macular atrophy with peripheral light color oval flecks	Yes	Normal	Normal	NA	Irregularity in ellipsoid zone	Irregularity in ellipsoid zone		1	4
P41	F37	NGS panel test	RIMS1	c.3272C>T	p.Ser1091Leu	ND	ND	ND	Heterozygous	Stargardt Disease	Inconclusive (Monoallelic RIMS1 variant classified as VUS)	Hatay	Turkish	F	No	Yes	10	8	0.05	0.1	2_2	Central vision loss	Central macular atrophy without flecks	Central macular atrophy without flecks	No	Large central hypoautoflourescence surrounded by hyperautoflourescence	Large central hypoautoflourescence surrounded by hyperautoflourescence	III/III	Central retinal atrophy	Central retinal atrophy		28	5
P42	F38	NGS panel test	CRB1	c.2117A>G	p. Asn706Ser	ND	ND	ND	Heterozygous	Stargardt Disease	Inconclusive (Monoallelic CRB1 variant classified as VUS)	Kırklareli	Turkish	F	No	No	29	7	0.2	0.2	1_1	Central vision loss	Beaten bronze appearance of macula without flecks	Beaten bronze appearance of macula without flecks	No	Large central hypoautoflourescence	Large central hypoautoflourescence	III/III	Central retinal atrophy	Central retinal atrophy		41	7
P43	F39	NGS panel test	CFH	c.136A>G	p.Thr46Ala	c.1159+4A>C	NA	ND	C. Heterozygous	Stargardt Disease	Inconclusive (Biallelic CFH variants with uncertain significance)		Turkish	F	No	Yes	42	40	0.2	1.0	1_0	Central vision loss	Central retinal atrophy without flecks, hard exudates, CNVM	Central retinal atrophy without flecks	No	Central hypoautoflourescence	Central hypoautoflourescence	I/I	CNVM lesion	Thickening and irregularity of the ellipsoid zone		16	6
P44	F40	NGS panel test	PROM1	c.1709dupA	p.Arg267Ter	c.1709dupA	p.Arg267Ter	ND	Homozygous	Stargardt Disease	Cone-rod dystrophy 12, AR	Hatay	Turkish	F	No	Yes	28	10	CF	CF	3_3	Central vision loss	Central retinal atrophy with pigment clumps and without flecks	Central retinal atrophy with pigment clumps and without flecks	No	Large central hypoautoflourescence surrounded by hyperautoflourescence	Large central hypoautoflourescence surrounded by hyperautoflourescence	III/III	Central retinal and choroidal atrophy	Central retinal atrophy		2	7
P45	F41	NGS panel test	RP1L1	c.730C>T	p.Leu244=	c.4671G>T	p.Ala1557=	ND	C. Heterozygous	Stargardt Disease	Inconclusive (Biallelic RP1L1 variants with uncertain significance)	NA	Turkish	M	No	No	15	9	0.4	0.4	0.5_0.5	Central vision loss	Central macular atrophy without flecks, foveal hyperpigmentation	Central macular atrophy without flecks, foveal hyperpigmentation	No	Central hypoautoflourescence	Central hypoautoflourescence	I/I	Central outer retinal atrophy	Central outer retinal atrophy		2	12
P46	F42	NGS panel test	CNGB3	c.1006G>T	p.Glu336Ter	c.1006G>T	p.Glu336Ter	ND	Homozygous	Stargardt Disease	Achromatopsia 3, AR	NA	Turkish	F	Yes	Yes	33	1	0.2	0.05	1_2	Nystagmus	Central atrophy, RPE changes, no fleck	Central atrophy, RPE changes, no fleck	No	Central hypoautoflourescence	Central hypoautoflourescence	I/I	Central subfoveal outer retinal atrophy, cystic lesion	Central subfoveal outer retinal atrophy, cystic lesion		2	4
P47	F43	NGS panel test	UNC119	c.346A>G	p.Ile116Val	ND	ND	RHO, c.776T>C (VUS, heterozygous)		Stargardt Disease	Inconclusive (Monoallelic UNC119 and RHO variants classified as VUS)	Konya	Turkish	M	No	Yes	7	3	0.1	0.2	2_1	Central vision loss	Bull’s eye maculopathy without flecks	Bull’s eye maculopathy without flecks	No	Central hypoautoflourescence surrounded by hyperautoflourescence	Central hypoautoflourescence surrounded by hyperautoflourescence	I/I	Central outer retinal atrophy	Central outer retinal atrophy		19	3
P48	F44	NGS panel test	NR2E3	c.932G>A	p.Arg311Gln	c.932G>A	p.Arg311Gln	ND	Homozygous	Stargardt Disease	Enhanced S-cone syndrome, AR	NA	Turkish	M	No	Yes	8	7	0.1	0.4	2_0.5	Central vision loss	Retinal atrophy areas with fibrotic scars, peripheral fleck like yellow-white deposits	Retinal atrophy areas with fibrotic scars and foveal sparing and with peripheral fleck like yellow-white deposits	Yes	Central hypoautoflourescence,peripheral and central hyperautoflourescent dots	Central hypoautoflourescence,peripheral and central hyperautoflourescent dots	II/II	Central retinal atrophy, parafoveal scar	Central hypoautoflourescence,peripheral and central hyperautoflourescent dots	ERG: Absent rod response on scotopic ERG, the 30 Hz flicker response is of low amplitude and delayed	12	4
P49	F45	NGS panel test	SEMA4A	c.904A>G	p.Asn302Asp	ND	ND	ND	Heterozygous	Stargardt Disease	Inconclusive (Monoallelic SEMA4A variant classified as VUS)	Erzurum	Turkish	M	Yes	Yes	19	15	0.4	0.4	0.5_0.5	Central vision loss	Bull’s eye maculopathy without flecks	Bull’s eye maculopathy without flecks	No	Central hypoautoflourescence surrounded by hyperautoflourescence	Central hypoautoflourescence surrounded by hyperautoflourescence	I/I	Central outer retinal atrophy	Central outer retinal atrophy		52	12
P50	F46	NGS panel test	CRB1	c.932G>A	p.Cys311Tyr	c.932G>A	p.Cys311Tyr	ND	Homozygous	Stargardt Disease	Inconclusive (Biallelic CRB1 variants with uncertain significance)	NA	Turkish	F	No	No	32	6	0.05	0.05	2_2	Central vision loss	Central macular atrophy without flecks	Central macular atrophy without flecks	No	An area of foveal hypofluorescence surrounded by an area with a heterogeneous appearance	An area of foveal hypofluorescence surrounded by an area with a heterogeneous appearance	II/II	Central retinal atrophy	Central retinal atrophy		26	5
		A1: Allele 1, A2: Allele 2, ND: Not detected, NA: Nonavailable, VUS: Variant of uncertain significance, AR: Autosomal recessive, AD: Autosomal dominant, F: Female, M: Male, AOE: Age of examination, AOA: Age of ascertainment, BCVA: Best-corrected visual acuity, OD: Right eye, OS: Left eye, FAF: Fundus autoflourescence imaging, OCT: Optic coherance tomography
