# Supplementary material for: Contribution of genetic test results to patient management in ophthalmology: results from a Turkish Stargardt disease cohort
Source: Turk J Med Sci. 2025 Aug 19;55(5):1235–48. doi: 10.55730/1300-0144.6077 (PMC12611387; doi:10.55730/1300-0144.6077)
Supplement: Supplementary file 2 [file Supplementary._Table_2.xlsx]

## Sheet: Sayfa1
Patient ID	Gene	HGVS cDNA annotation	HGVS protein change	Variant type/Consequence	dbSNP_ID	ACMG criteria (manual)	ACMG clinical significance	gnomAD_exome_AF	ClinVar clinical significance	Published	Reference
1	ABCA4	NM_000350.3, c.6121G>A	p.Gly2041Ser	Missense/Altering	rs2101000357	PM1, PM2, PM3_P, PP2, PP3	LP	6.20e-7	Pathogenic	Yes	Maggi, 2021
2,3, 27	ABCA4	NM_000350.3, c.5917delG	p.Val1973Ter	Frameshift/Truncating	rs61751389	PVS1, PM2, PP5	P	1.36e-5	Pathogenic	Yes	Rivera, 2000
4, 17, 18, 19, 20, 23, 24, 26, 33, 39	ABCA4	NM_000350.3, c.5882G>A	p.Gly1961Glu	Missense/Altering	rs1800553	PM1, PM5, PP2, PP3, PP5, BS2	P	3.41e-3	Pathogenic	Yes	Kitiratschky, 2008
5, 23	ABCA4	NM_000350.3, c.5018+2T>C	_	Splicing/Truncating	rs61750562	PVS1, PM2, PP2, PP5	P	8.05e-6	Pathogenic	Yes	Schulz, 2017
6	ABCA4	NM_000350.3, c.4225A>G	p.Ile1409Val	Missense/Altering	rs2101035728	PM1, PM2, PP2, PP3	LP	4.96e-6	Conflicting	Yes	Schindler, 2010
7	ABCA4	NM_000350.3, c.466_467dupAT	p.Leu157SerfsTer2	Frameshift/Truncating	NA	PVS1, PM1, PM2, PP3	P	0	NA	Not reported	NA
8	ABCA4	NM_000350.3, c.3056C>T	p.Thr1019Met	Missense/Altering	rs201855602	PM1, PM2, PM5, PP2, PP3, PP5_M	LP	5.20e-5	Pathogenic	Yes	Wiszniewski, 2005
9, 10,11, 19, 25, 27	ABCA4	NM_000350.3, c.4793C>A	p.Ala1598Asp	Missense/Altering	rs61750155	PM2, PM3_P, PP2, PP3, PP5	P	2.05e-5	Pathogenic	Yes	Passerini, 2010
12	ABCA4	NM_000350.3, c.1916A>G	p.Tyr639Cys	Missense/Altering	rs1570393097	PM1, PM2, PM3_P, PP2, PP3, PP5	LP	0	Uncertain significance	Yes	NA
13	ABCA4	NM_000350.3, c.5172G>A	p.Trp1724Ter	Nonsense/Truncating	rs1557767754	PVS1, PP5_S, PM2, PP3	P	0	Pathogenic	Yes	Maugeri, 2000
14	ABCA4	NM_000350.3, c.4540-1G>C	_	Splicing/Truncating	rs754703493	PVS1, PM2, PP3	LP	6.20e-7	NA	Not reported	NA
15, 21, 22	ABCA4	NM_000350.3, c.1807T>C	p.Tyr603His	Missense/Altering	rs1064793006	PM1, PM2, PP2, PP3, PP4, PP5_M	LP	1.86e-6	Pathogenic	Yes	Buhler, 2021
16	ABCA4	NM_000350.3, c.1834C>T	p.Gln612Ter	Nonsense/Truncating	rs1057517700	PVS1, PM2, PP5	P	6.20e-7	Pathogenic	Yes	Zaneveld, 2015
17, 25	ABCA4	NM_000350.3, c.6568C>T	p.Gln2190Ter	Nonsense/Truncating	rs2100988221	PVS1,PM2,PP3	P	0	Pathogenic	Yes	Maugeri, 2000
18	ABCA4	NM_000350.3, c.1832T>C	p.Leu611Pro	Missense/Altering	NA	PM1, PM2, PP2, PP3	LP	0	Pathogenic	Yes	Riveiro-Alvarez, 2013
20	ABCA4	NM_000350.3, c.2069del	p.Gly690ValfsTer6	Frameshift/Truncating	rs2101075191	PVS1,PM2,PP3,PP5	P	0	Pathogenic	Yes	Glöckle, 2014
21	ABCA4	NM_000350.3, c.5714+5G>A	_	Intronic	rs61751407	PS3,PM2,PP3	LP	4.16e-4	Pathogenic	Yes	Rivera, 2000
22	ABCA4	NM_000350.3, c.3383A>G	p.Asp1128Gly	Missense/Altering	NA	PM1, PM2, PP2, PP3, PP4	LP	0	Uncertain significance	Yes	Zenteno, 2020
24	ABCA4	NM_000350.3, c.878del	p.Met293SerfsTer7	Frameshift/Truncating	NA	PVS1, PM2	LP	0	NA	Not reported	NA
26	ABCA4	NM_000350.3, c.1622T> C	p.Leu541Pro	Missense/Altering	rs61751392	PM2, PP2, PP3, PP5_S	P	1.30e-4	Pathogenic	Yes	Briggs, 2001
26	ABCA4	NM_000350.3, c.3113C>T	p.Ala1038Val	Missense/Altering	rs61751374	PM2, PP2, PP3, PP5_S	P	1.85e-3	Pathogenic	Yes	Briggs, 2001
28, 29	ABCA4	NM_000350.3, c.1239+1G>C	_	Splicing/Truncating	rs765707028	PVS1, PM2, PP3, PP5	P	1.24e-6	Pathogenic	Yes	Schulz, 2017
30	ABCA4	NM_000350.3, c.1957C>T	p.Arg653Cys	Missense/Altering	rs61749420	PM1, PM2, PP2, PP3, PP5_VS	P	2.67e-5	Pathogenic	Yes	Huang, 2013
31	ABCA4	NM_000350.3, c.3808G>T	p.Glu1270Ter	Nonsense/Truncating	rs61752425	PVS1, PM2, PP3, PP5	P	6.20e-7	Pathogenic	Yes	Schulz, 2017
34	ABCA4	NM_000350.3, c.1917C>A	p.Tyr639Ter	Nonsense/Truncating	rs61749415	PVS1, PM2, PP3, PP5	P	1.86e-6	Pathogenic	Yes	Lewis, 1999
38	ABCA4	NM_000350.3, c.4253+43G>A	_	Intronic	rs61754045	PM2, PP5_S, BS2	LP	5.36e-3	Conflicting	Yes	Zernant, 2018
39	ABCA4	NM_000350.3, c.303-18G>A		Intronic	rs1388384690	PM2, BP7	VUS	1.86e-6	Likely benign	Yes	NA
39	ABCA4	NM_000350.3, c.5018+81C>T	_	Intronic	NA	PM2, BP7	VUS	0	NA	Not reported	NA
35, 37	ABCA4	NM_000350.3, c.1654G>A	p.Val552Ile	Missense/Altering	rs145525174	PM2, BP6	VUS	3.71e-3	Likely benign	Yes	Michaelides, 2007
36	ABCA4	NM_000350.3, c.455G>A	p.Arg152Gln	Missense/Altering	rs62646862	PP2, BS2	VUS	4.27e-3	Conflicting	Yes	Paloma, 2001
33	ABCA4	NM_000350.3, c.1239+71_1239+72delTG	_	Intronic	rs4147886	PM3	VUS	2.80e-2	NA	Yes	NA
32	ABCA4	Exon 9 deletion 144 bp	_	Large del	NA	PM2	VUS	0	NA	Not reported	NA
28, 29	ABCA4	NM_000350.3, c.635G>A	p.Arg212His	Missense/Altering	rs6657239	PM1,PM5,PP2,PP3,BA1,BP6_S	VUS	3.97e-2	Conflicting	Yes	Webster, 2001
21	ABCA4	NM_000350.3, c.5019-20T>G	_	Intronic	NA	PM2	VUS	0	NA	Not reported	NA
21	ABCA4	NM_000350.3, c.5019-24C>T	_	Intronic	rs1324201850	PM2	VUS	1.87e-6	NA	Yes	NA
14	ABCA4	NM_000350.3, c.4529C>T	p.Pro1510Leu	Missense/Altering	rs756106154	PM2, PP3	VUS	1.61e-5	Uncertain significance	Yes	NA
38	CNGA3	NM_001298.3, c.1279C>T	p.Arg427Cys	Missense/Altering	rs141386891	PM2, PM5, PP3, PP5_S, BS2	LP	5.12e-4	Pathogenic	Yes	Muraki-Oda, 2007
38	CNGA3	NM_001298.3, c. 1302G>A	p.Trp440Ter	Nonsense/Truncating	rs1459484455	PVS1, PM2, PP5	P	1.24e-6	Pathogenic	Yes	Li, 2014
39	GUCY2D	NM_000180.4, c.2513G>A	p.Arg838His	Missense/Altering	rs61750173	PM2, PM5, PP3, PP5_S	P	1.87e-6	Pathogenic	Yes	Maggi, 2021
40	KCNV2	NM_133497.4, c.592T>C	p.Cys198Arg	Missense/Altering	rs777392338	PM2, PM3_P, PP3	VUS	2.49e-6	Uncertain significance	Yes	NA
41	RIMS1	NM_014989, c.3272C>T	p.Ser1091Leu	Missense/Altering	rs770557500	PM2, BP4	VUS	1.87e-5	Uncertain significance	Yes	NA
50	CRB1	NM_001193640.2, c.932G>A	p.Cys311Tyr	Missense/Altering	NA	PM1, PM2,PP2,PP3	VUS	0	NA	Not reported	NA
42	CRB1	NM_201253.3, c.2117A>G	p. Asn706Ser	Missense/Altering	rs373835764	PM2, PP2	VUS	3.72e-6	NA	Not reported	NA
43	CFH	NM_000186.3, c.1159+4A>C	_	Intronic	rs1211238650	PM2	VUS	1.24e-6	NA	Not reported	NA
43	CFH	NM_000186.3, c.136A>G	p.Thr46Ala	Missense/Altering	rs778461886	PM2	VUS	2.23e-5	Uncertain significance	Yes	Triebwasser, 2015
44	PROM1	NM_006017.2, c.1709dupA	p.Arg570Ter	Frameshift/Truncating	rs1721714409	PVS1, PM2	LP	1.24e-6	Pathogenic	Yes	Xu, 2020
45	RP1L1	NM_178857.6, c.4671G>T	p.Ala1557=	Synonymous	rs150438402	PM2, BP7	VUS	9.43e-5	NA	Not reported	NA
45	RP1L1	NM_178857.6, c.730C>T	p.Leu244=	Synonymous	rs372793599	PM2, BP7	VUS	1.12e-5	NA	Not reported	NA
46	CNGB3	NM_019098.5, c.1006G>T	p.Glu336Ter	Nonsense/Truncating	rs373862340	PVS1, PM2, PP5_S	P	3.35e-5	Pathogenic	Yes	Mayer, 2017
47	UNC119	NM_005148.4, c.346A>G	p.Ile116Val	Missense/Altering	NA	PM2	VUS	0	NA	Not reported	NA
48	NR2E3	NM_014249, c.932G>A	p.Arg311Gln	Missense/Altering	rs28937873	PS4,PM2, PP3,PP5_VS	P	1.96e-4	Pathogenic	Yes	Sharon, 2019
49	SEMA4A	NM_022367.4, c.904A>G	p.Asn302Asp	Missense/Altering	NA	PM2	VUS	0	NA	Not reported	NA
	ACMG: American College of Medical Genetics, AF: Allele frequency, LP: Likely pathogenic, NA: Nonavailable, P: Pathogenic, VUS: Variant of uncertain significance,
